# Supplementary material for: Comparison of antibiotic resistance and molecular characteristics of Escherichia coli isolated from patients with UTI, ASB, and uropathic bloodstream infection
Source: Front Med (Lausanne). 2025 Dec 9;12:1678401. doi: 10.3389/fmed.2025.1678401 (PMC12722795; doi:10.3389/fmed.2025.1678401)
Supplement: Supplementary file 2 [file Table_2.xlsx]

## Sheet: all resistence gene
Resistance Mechanism		antibiotic inactivation	antibiotic inactivation	antibiotic inactivation	antibiotic inactivation	antibiotic inactivation	antibiotic inactivation	antibiotic inactivation	antibiotic inactivation	antibiotic target alteration	antibiotic efflux	antibiotic efflux	antibiotic efflux	antibiotic efflux	antibiotic efflux	antibiotic efflux	antibiotic efflux	antibiotic efflux	比较下	antibiotic inactivation	antibiotic inactivation	antibiotic target alteration	antibiotic target alteration	antibiotic inactivation	antibiotic inactivation	antibiotic target alteration	antibiotic efflux	antibiotic efflux	antibiotic target alteration, antibiotic efflux	antibiotic target alteration, antibiotic efflux	antibiotic inactivation	antibiotic inactivation	antibiotic inactivation	antibiotic inactivation	antibiotic inactivation	antibiotic inactivation	antibiotic inactivation	antibiotic inactivation	antibiotic inactivation	antibiotic inactivation	antibiotic inactivation	antibiotic inactivation	antibiotic inactivation	antibiotic inactivation	antibiotic inactivation	antibiotic inactivation	antibiotic efflux	antibiotic efflux	antibiotic efflux
Drug Class		aminoglycoside antibiotic	aminoglycoside antibiotic, fluoroquinolone antibiotic	aminoglycoside antibiotic	aminoglycoside antibiotic	aminoglycoside antibiotic	aminoglycoside antibiotic	aminoglycoside antibiotic	carbapenem	aminocoumarin antibiotic	aminocoumarin antibiotic, macrolide antibiotic	tetracycline antibiotic, penicillin beta-lactam, cephalosporin, disinfecting agents and antiseptics, phenicol antibiotic, rifamycin antibiotic, glycylcycline, fluoroquinolone antibiotic	tetracycline antibiotic, penicillin beta-lactam, cephalosporin, disinfecting agents and antiseptics, phenicol antibiotic, rifamycin antibiotic, glycylcycline, fluoroquinolone antibiotic	aminoglycoside antibiotic	penicillin beta-lactam, cephalosporin, fluoroquinolone antibiotic	penicillin beta-lactam, cephalosporin, fluoroquinolone antibiotic	tetracycline antibiotic, penicillin beta-lactam, cephalosporin, disinfecting agents and antiseptics, phenicol antibiotic, rifamycin antibiotic, glycylcycline, fluoroquinolone antibiotic	tetracycline antibiotic, penicillin beta-lactam, cephalosporin, disinfecting agents and antiseptics, phenicol antibiotic, rifamycin antibiotic, glycylcycline, fluoroquinolone antibiotic		aminoglycoside antibiotic	aminoglycoside antibiotic	peptide antibiotic	peptide antibiotic	rifamycin antibiotic	rifamycin antibiotic	peptide antibiotic	aminocoumarin antibiotic, aminoglycoside antibiotic	aminocoumarin antibiotic, aminoglycoside antibiotic	peptide antibiotic	peptide antibiotic	penicillin beta-lactam	class C beta-lactamase	class C beta-lactamase	class C beta-lactamase	class C beta-lactamase	class C beta-lactamase	class C beta-lactamase	class C beta-lactamase	class C beta-lactamase	class C beta-lactamase	class C beta-lactamase	class C beta-lactamase	class C beta-lactamase	class C beta-lactamase	class C beta-lactamase	phenicol antibiotic	phenicol antibiotic	phenicol antibiotic	aminocoumarin antibiotic, aminoglycoside antibiotic
AMR Gene Family								ANT(3'')	AAK beta-lactamase			resistance-nodulation-cell division (RND) antibiotic efflux pump	resistance-nodulation-cell division (RND) antibiotic efflux pump	resistance-nodulation-cell division (RND) antibiotic efflux pump	resistance-nodulation-cell division (RND) antibiotic efflux pump	resistance-nodulation-cell division (RND) antibiotic efflux pump	resistance-nodulation-cell division (RND) antibiotic efflux pump	resistance-nodulation-cell division (RND) antibiotic efflux pump		APH(3')	APH(3')	pmr phosphoethanolamine transferase	pmr phosphoethanolamine transferase	rifampin ADP-ribosyltransferase (Arr)	rifampin ADP-ribosyltransferase (Arr)	undecaprenyl pyrophosphate related proteins	resistance-nodulation-cell division (RND) antibiotic efflux pump	resistance-nodulation-cell division (RND) antibiotic efflux pump	pmr phosphoethanolamine transferase	pmr phosphoethanolamine transferase	class A Bacillus anthracis Bla beta-lactamase															chloramphenicol acetyltransferase (CAT)	major facilitator superfamily (MFS) antibiotic efflux pump	major facilitator superfamily (MFS) antibiotic efflux pump	resistance-nodulation-cell division (RND) antibiotic efflux pump
Gene	group	aac(3)	AAC(6')-Ib-cr	aacC2	aadA2	aadA22	aadA3	aadA5	AAK55533	ABBFA_000086	ABBFA_001145	acrA	acrB	acrD	acrE	acrF	acrR	acrS	alr	APH(3')-Iib	apha1-1AB	arnA	arnC	arr02	arr06	bacA	baeR	baeS	basR	basS	bla	blaCMY-118	blaCMY-2	blaCMY-47	blaCMY-48	blaCMY-70	blaCTX-M-27	blaCTX-M-55	blaCTX-M-64	blaCTX-M-65	blaNDM-5	blaOXA-1	blaTEM	blaTEM-1b	blaTEM-216	catA1	cmlA1	cmlA5	cpxA
B107	BSI-B	0	0	0	0	0	0	0	0	0	0	1	1	1	1	1	1	1	1	0	0	1	1	0	0	1	1	1	2	1	0	0	0	1	0	0	0	0	0	0	0	0	0	1	0	0	0	0	1
B10	BSI-B	0	0	0	0	0	0	0	0	0	0	1	1	1	1	1	1	1	1	0	0	1	1	0	0	1	1	1	2	1	0	0	0	1	0	0	0	0	0	0	0	0	0	1	0	0	0	0	1
B112	BSI-B	0	0	0	0	0	0	0	0	0	0	1	1	1	0	1	1	1	1	0	0	1	1	0	0	1	1	1	2	1	0	0	0	1	0	0	0	0	0	0	0	0	0	1	0	0	0	0	1
B115	BSI-B	0	0	0	0	0	0	0	0	0	0	1	1	1	1	1	1	1	1	0	0	1	1	0	0	1	1	1	2	1	0	0	0	1	0	0	0	0	0	0	0	0	0	1	0	0	0	0	1
B123	BSI-B	0	0	0	0	0	0	0	1	0	0	1	1	1	1	1	1	1	1	0	0	1	1	0	0	1	1	1	2	1	0	0	0	1	0	0	0	0	0	0	0	0	0	0	0	0	0	0	1
B12	BSI-B	0	0	0	1	0	0	0	0	0	1	1	1	1	1	1	1	1	1	0	1	1	1	0	0	1	1	1	2	1	0	0	0	1	0	0	0	0	0	0	0	0	0	0	0	0	1	0	1
B136	BSI-B	0	0	0	0	0	0	0	0	0	0	1	1	1	1	1	1	1	1	0	0	1	1	0	0	1	1	1	2	1	0	1	0	0	0	0	0	0	0	0	0	0	0	1	0	0	0	0	1
B142	BSI-B	0	0	0	0	0	0	0	0	0	0	1	1	1	1	1	1	1	1	0	0	1	1	0	0	1	1	1	2	1	0	0	0	1	0	0	0	0	0	0	0	0	0	1	0	0	0	0	1
B143	BSI-B	0	0	0	0	0	0	0	0	0	0	1	1	1	1	0	1	1	1	0	0	1	1	0	0	1	1	1	2	1	0	0	0	1	0	0	0	0	0	0	0	0	0	1	0	0	0	0	1
B164	BSI-B	0	0	0	0	0	0	0	0	0	0	1	1	0	1	1	1	1	1	0	0	1	1	0	0	1	1	1	2	1	0	0	0	1	0	0	0	0	0	0	0	0	0	0	0	0	0	0	1
B165	BSI-B	0	0	0	0	0	0	1	0	0	1	1	1	1	1	1	1	1	1	0	0	1	1	0	0	1	1	1	2	1	0	0	0	1	0	0	0	0	0	0	0	0	0	1	0	0	0	0	1
B172	BSI-B	0	0	0	0	0	0	0	0	0	1	1	1	1	1	1	1	1	1	0	0	1	1	0	0	1	1	1	2	1	0	1	0	0	0	0	0	0	0	0	0	0	0	1	0	0	0	0	1
B174	BSI-B	1	0	0	1	0	0	0	1	0	1	1	1	1	1	1	0	1	1	0	0	1	1	0	0	1	1	1	2	1	0	0	0	1	0	0	0	0	0	0	0	0	0	1	0	0	0	0	1
B175	BSI-B	0	0	0	0	0	0	0	0	0	0	1	1	1	1	1	1	1	1	0	0	1	1	0	0	1	1	1	2	1	0	0	0	1	0	0	0	0	0	0	0	0	0	1	0	0	0	0	1
B188	BSI-B	0	0	0	0	0	0	0	0	0	0	1	1	1	1	1	1	1	1	0	0	1	1	0	0	1	1	1	2	1	0	0	1	1	0	0	0	0	0	0	0	0	0	1	0	0	0	0	1
B194	BSI-B	0	0	0	0	0	0	0	0	0	0	1	1	1	1	1	1	1	1	0	0	1	1	0	0	1	1	1	2	1	1	0	0	1	0	0	0	0	0	0	0	0	0	0	0	0	0	0	1
B19	BSI-B	0	0	0	0	0	0	0	0	0	0	1	1	1	1	1	1	1	1	0	0	1	1	1	0	1	1	1	2	1	0	0	0	1	0	0	0	0	0	0	0	0	0	0	0	0	0	1	1
B205	BSI-B	0	0	0	0	0	0	0	0	0	0	1	1	1	1	1	1	1	1	0	0	1	1	0	0	1	1	1	2	1	0	0	0	1	0	0	1	0	0	0	0	0	0	0	0	0	0	0	1
B218	BSI-B	0	0	0	0	0	0	1	0	0	1	1	1	1	1	1	1	1	1	0	0	1	1	0	0	1	1	1	2	1	0	0	0	1	0	0	0	1	0	0	0	0	0	1	0	1	0	0	1
B220	BSI-B	0	0	0	0	0	0	0	0	0	0	1	1	1	1	1	1	1	1	0	0	1	1	0	0	1	1	1	2	1	0	0	0	1	0	0	0	0	0	0	0	0	0	1	0	0	0	0	1
B222	BSI-B	0	0	0	0	0	0	0	0	0	0	1	1	1	0	1	1	1	1	0	0	1	1	0	0	1	1	1	2	1	0	0	0	1	0	0	0	0	0	0	0	0	0	1	0	0	0	0	1
B233	BSI-B	0	0	0	0	0	0	0	0	0	0	1	1	1	1	1	1	1	1	0	0	1	1	0	0	1	1	1	2	1	0	0	0	1	0	0	0	0	0	0	0	0	0	1	0	0	0	0	1
B250	BSI-B	0	0	0	0	0	0	1	0	0	1	1	1	1	1	1	0	0	1	0	0	1	1	0	0	1	1	1	2	1	0	0	0	1	0	0	0	0	0	0	0	0	0	1	0	1	0	0	1
B26	BSI-B	0	0	0	0	0	0	0	0	0	0	1	1	1	1	1	1	1	1	0	0	1	1	1	0	1	1	1	2	1	0	0	0	1	0	0	0	0	0	0	0	0	0	0	0	0	0	1	1
B271	BSI-B	0	0	0	0	0	0	1	0	0	1	1	1	1	1	1	1	1	1	0	0	1	1	0	0	1	1	1	2	1	0	0	0	0	0	0	0	1	0	0	0	0	0	1	0	0	0	0	1
B275	BSI-B	0	0	0	0	0	0	0	0	0	1	1	1	1	1	1	1	1	1	0	0	1	1	0	0	1	1	1	2	1	0	1	0	0	0	0	0	0	0	0	0	0	0	1	0	0	0	0	1
B278	BSI-B	0	0	0	0	0	0	0	0	0	0	1	1	1	1	1	1	1	1	0	0	1	1	0	0	1	1	1	2	1	0	0	0	1	0	0	0	0	0	0	0	0	0	0	0	0	0	0	1
B285	BSI-B	0	0	0	0	0	0	0	0	0	0	1	1	1	1	1	1	1	1	0	0	1	1	0	0	1	1	1	2	1	0	0	0	1	0	0	0	0	0	0	0	0	0	0	0	0	0	0	1
B295	BSI-B	1	0	0	0	0	0	1	0	0	1	1	1	1	1	1	1	1	1	0	0	1	1	0	0	1	1	1	2	1	0	0	0	1	0	0	0	0	0	1	0	0	0	0	0	0	0	0	1
B2	BSI-B	0	0	0	0	0	0	0	0	0	0	1	1	1	1	1	1	1	1	0	0	1	1	0	0	1	1	1	2	1	0	0	0	0	1	0	0	0	0	0	0	0	0	0	0	0	0	0	1
B300	BSI-B	0	0	0	0	0	0	1	0	0	1	1	1	1	1	1	1	1	1	0	0	1	1	0	0	1	1	1	2	1	0	0	0	1	0	0	0	0	0	0	0	0	0	1	0	0	0	0	1
B305	BSI-B	0	0	0	0	0	0	1	0	0	1	1	1	1	1	1	1	1	1	0	0	1	1	0	0	1	1	1	2	1	0	0	0	1	0	0	0	0	0	0	0	0	0	1	0	0	0	0	1
B306	BSI-B	0	0	0	0	0	0	1	0	0	1	1	1	1	1	1	1	1	1	0	0	1	1	0	0	1	1	1	2	1	0	0	0	1	0	0	1	1	0	0	0	0	0	0	0	0	0	0	1
B308	BSI-B	0	0	0	0	0	0	1	0	0	1	1	1	1	1	1	1	1	1	0	0	1	1	0	0	1	1	1	2	1	0	0	0	1	0	0	0	0	0	0	0	0	0	1	0	0	0	0	1
B314	BSI-B	0	0	0	0	0	0	0	0	0	0	1	1	1	1	1	1	0	1	0	0	1	1	0	0	1	0	1	2	1	0	0	0	1	0	0	0	0	0	0	0	0	0	0	0	0	0	0	1
B315	BSI-B	0	0	0	0	0	0	0	0	0	0	1	1	1	1	1	1	1	1	0	0	1	1	0	0	1	1	1	2	1	0	1	0	0	0	0	0	0	0	0	0	0	1	0	0	0	0	0	1
B31	BSI-B	0	0	0	0	0	0	1	0	0	1	1	1	1	1	1	1	1	1	0	0	1	1	0	0	1	1	1	2	1	0	0	0	1	0	0	0	0	0	0	0	0	0	1	0	0	0	0	1
B322	BSI-B	0	0	0	0	0	0	1	0	0	1	1	1	1	1	1	1	1	1	0	0	1	1	0	0	1	1	1	1	0	0	0	0	1	0	0	1	0	0	0	0	0	0	0	0	0	0	0	1
B329	BSI-B	0	0	0	0	0	0	1	0	0	1	1	1	1	1	1	1	1	1	0	0	1	1	0	0	1	1	1	1	0	0	0	0	1	0	0	1	0	0	0	0	0	0	0	0	0	0	0	1
B35	BSI-B	0	0	0	0	0	0	0	0	1	0	1	1	1	1	1	1	1	1	0	0	1	1	0	0	1	1	1	2	1	0	0	0	1	0	0	0	0	0	0	0	0	0	0	0	0	0	0	1
B40	BSI-B	0	0	0	0	0	0	0	0	0	0	1	1	1	1	1	1	1	1	0	0	1	1	0	0	1	1	1	2	1	0	0	0	1	0	0	0	0	0	0	0	0	0	1	0	0	0	0	1
B46	BSI-B	0	0	0	0	0	0	1	0	0	1	1	1	1	1	1	1	1	1	0	0	1	1	0	0	1	1	1	2	1	0	1	0	0	0	0	0	0	0	0	0	0	0	0	0	0	0	0	1
B47	BSI-B	0	0	0	0	0	0	1	0	0	1	1	1	1	1	1	1	1	1	0	0	1	1	0	0	1	1	1	2	1	0	0	0	1	0	0	0	0	0	0	0	0	0	1	0	0	0	0	1
B48	BSI-B	0	0	0	0	0	0	1	0	0	1	1	1	1	1	1	1	1	0	0	0	1	1	0	0	1	1	1	2	1	0	1	0	0	0	0	0	0	0	0	0	0	0	1	0	0	0	0	1
B51	BSI-B	0	0	0	0	0	0	1	0	0	1	1	1	1	1	1	1	1	1	0	0	1	1	0	0	1	1	1	2	1	0	0	0	1	0	0	0	1	0	0	0	0	0	1	0	0	0	0	1
B63	BSI-B	0	0	0	0	0	0	0	0	1	0	1	1	1	1	1	1	1	1	0	0	1	1	0	0	1	1	1	2	1	0	0	0	1	0	0	1	0	0	0	0	0	0	1	0	0	0	0	1
B69	BSI-B	0	0	0	0	0	0	0	1	0	0	1	1	1	1	1	1	1	1	0	0	1	1	0	0	1	1	1	2	1	0	0	0	1	0	0	0	0	0	0	0	0	0	0	0	0	0	0	1
B89	BSI-B	0	0	0	0	0	0	0	0	1	0	1	1	1	1	1	1	1	1	0	0	1	1	0	0	1	1	1	2	1	0	0	0	1	0	0	1	0	0	0	0	0	0	1	0	0	0	0	1
B98	BSI-B	0	0	0	0	0	0	0	0	0	0	1	1	1	1	1	1	1	1	0	0	1	1	0	0	1	1	1	2	1	0	0	0	1	0	0	0	0	0	0	0	0	0	1	0	0	0	0	1
B9	BSI-B	0	0	0	0	0	0	0	0	0	0	1	1	1	1	1	1	1	1	0	0	1	1	0	0	0	1	1	2	1	0	0	0	1	0	0	0	0	0	0	0	0	0	0	0	0	0	0	1
N100	ASB-U	0	0	0	0	0	0	0	0	0	0	1	1	1	1	1	1	1	1	0	1	1	1	1	0	1	1	1	2	1	0	0	0	1	0	0	0	1	0	0	0	0	0	1	0	0	0	0	1
N102	ASB-U	0	0	0	0	0	0	0	0	0	1	1	1	1	1	1	1	1	1	0	1	1	1	0	0	1	1	1	2	1	0	0	0	1	0	0	0	1	0	0	0	0	0	0	0	0	0	0	1
N103	ASB-U	0	0	0	0	0	0	0	0	0	0	1	1	1	1	1	1	1	1	0	0	1	1	1	0	1	1	1	2	1	0	0	0	1	0	0	0	0	0	1	0	0	0	0	0	0	0	1	1
N110	ASB-U	0	0	0	0	0	0	1	0	0	1	1	1	1	1	1	1	1	1	0	0	1	1	0	0	1	1	1	2	1	0	0	0	1	0	0	0	0	0	0	0	0	0	0	0	0	0	0	1
N117	ASB-U	0	0	0	0	0	0	0	0	0	0	1	1	1	1	1	1	1	1	0	0	1	1	0	0	1	1	1	2	1	0	0	0	1	0	0	1	0	0	0	0	0	0	0	0	0	0	0	1
N120	ASB-U	0	0	0	0	0	0	0	0	0	0	1	1	1	1	1	1	1	1	0	0	1	1	0	0	1	1	1	2	1	0	0	0	1	0	0	0	0	0	0	0	0	0	1	0	0	0	0	1
N129	ASB-U	0	0	0	0	0	0	0	0	0	0	1	1	1	1	1	1	1	1	0	0	1	1	0	0	1	1	1	2	1	0	0	0	1	0	0	0	0	0	0	0	0	0	1	0	0	0	0	1
N130	ASB-U	0	0	0	0	0	0	0	0	0	0	1	1	1	1	1	1	1	1	0	0	1	1	0	0	1	1	1	2	1	0	0	0	1	0	0	0	0	0	0	0	0	0	0	0	0	0	0	1
N132	ASB-U	0	0	0	0	0	0	0	0	0	0	1	1	1	1	1	1	1	1	0	0	1	1	0	0	1	1	1	2	1	0	0	0	1	0	0	0	0	0	0	0	0	0	1	0	0	0	0	1
N138	ASB-U	0	0	0	0	0	0	0	0	0	0	1	1	1	1	1	1	1	1	0	0	1	1	0	0	1	1	1	2	1	0	0	0	1	0	0	0	1	0	0	0	0	0	1	0	0	0	0	1
N141	ASB-U	0	0	0	0	0	0	0	0	0	0	1	1	1	1	1	1	1	1	0	0	1	1	0	0	1	1	1	2	1	0	0	0	1	0	0	0	0	0	0	0	0	0	1	0	0	0	0	1
N156	ASB-U	0	0	0	0	0	0	0	1	0	0	1	1	1	1	1	1	1	1	0	0	1	1	0	0	1	1	1	2	1	0	0	0	1	0	0	0	0	0	0	0	0	0	1	0	0	0	0	1
N15	ASB-U	0	0	0	0	0	0	1	0	0	1	1	1	1	1	1	1	1	1	0	0	1	1	0	0	1	1	1	2	1	0	0	0	1	0	0	0	0	0	0	0	0	0	1	0	0	0	0	1
N169	ASB-U	0	0	0	0	0	0	0	0	0	0	1	1	1	1	1	1	1	1	0	0	1	1	0	0	1	1	1	2	1	0	0	0	1	0	0	0	0	0	0	0	0	0	1	0	0	0	0	1
N16	ASB-U	0	0	0	0	0	0	0	0	0	0	1	1	1	1	1	1	1	1	0	0	0	1	0	0	1	1	1	2	1	0	0	0	1	0	0	0	0	0	0	0	0	0	0	0	0	0	0	1
N176	ASB-U	0	0	0	0	0	0	0	0	0	0	1	1	1	1	1	1	1	1	0	0	1	1	0	0	1	1	1	2	1	0	0	0	1	0	0	0	0	0	0	0	0	0	1	0	0	0	0	1
N177	ASB-U	0	0	0	0	0	0	0	0	0	0	1	1	1	1	1	1	1	1	0	0	1	1	0	0	1	1	1	2	1	0	0	0	1	0	0	0	0	0	0	0	0	0	0	0	0	0	0	1
N183	ASB-U	0	0	0	0	0	0	0	0	0	0	1	1	1	1	1	1	1	1	0	0	1	1	0	0	1	1	1	2	1	0	0	0	1	0	0	0	0	0	0	0	0	0	1	0	0	0	0	1
N186	ASB-U	0	0	0	0	0	0	1	0	0	1	1	1	1	1	1	1	1	1	0	0	1	1	0	0	1	1	1	2	1	0	0	0	1	0	0	0	0	0	0	0	0	0	1	0	0	0	0	1
N190	ASB-U	0	0	0	0	0	0	0	0	0	0	1	1	1	1	1	1	1	1	0	0	1	1	0	0	0	1	1	2	1	0	0	0	1	0	0	0	0	0	0	0	0	0	1	0	0	0	0	1
N191	ASB-U	0	0	0	0	0	0	1	0	0	1	1	1	1	1	1	1	1	1	0	0	1	1	0	0	1	1	1	2	1	0	0	0	1	0	0	0	0	0	0	0	0	0	1	0	0	0	0	1
N192	ASB-U	0	0	0	0	0	0	1	0	0	1	1	1	1	1	1	1	1	1	0	0	1	1	0	0	1	1	1	2	1	0	0	0	1	0	0	0	0	0	0	0	0	0	0	0	0	0	0	1
N197	ASB-U	0	0	0	0	0	0	0	1	0	0	1	1	1	1	1	1	1	1	0	0	1	1	0	0	1	1	1	2	1	0	0	0	1	0	0	0	0	0	0	0	0	0	0	0	0	0	0	1
N198	ASB-U	0	0	0	0	0	0	0	0	0	0	1	1	1	1	1	1	1	1	0	0	1	1	0	0	1	1	1	2	1	0	1	0	0	0	0	0	0	0	0	0	0	0	1	0	0	0	0	1
N199	ASB-U	0	0	0	0	0	0	0	0	0	0	1	1	1	1	1	1	1	1	0	0	1	1	0	0	1	1	1	2	1	0	0	1	1	0	0	0	0	0	0	0	0	0	0	0	0	0	0	1
N201	ASB-U	0	0	0	0	0	0	0	0	0	0	1	1	1	1	1	1	1	1	0	0	1	1	0	0	1	1	1	2	1	0	0	0	1	0	0	1	0	0	0	0	0	0	0	0	0	0	0	1
N202	ASB-U	0	0	0	0	0	0	1	0	0	1	1	1	1	1	1	1	1	1	0	0	1	1	0	0	1	1	1	2	1	0	1	0	0	0	0	0	0	0	0	0	0	0	1	0	0	0	0	1
N210	ASB-U	0	0	0	0	0	0	1	0	0	1	1	1	1	1	1	0	1	1	0	0	1	1	0	0	1	1	1	2	1	0	0	0	1	0	0	0	0	1	0	0	0	0	1	0	0	0	0	1
N224	ASB-U	0	0	0	0	0	0	1	1	0	1	1	1	1	1	1	1	1	1	0	0	1	1	0	0	1	1	1	2	1	0	0	0	1	0	0	0	0	0	0	0	0	0	0	0	0	0	0	1
N229	ASB-U	0	1	0	1	0	0	0	0	0	1	1	1	1	1	1	0	0	1	0	0	1	1	0	0	1	1	1	2	1	0	0	0	1	0	0	0	0	0	0	1	1	0	0	0	0	0	0	1
N22	ASB-U	0	0	0	0	0	0	1	0	0	1	1	1	1	1	1	1	1	1	0	0	1	1	0	0	1	1	1	2	1	0	0	0	1	0	0	0	0	0	0	0	0	0	0	0	0	0	0	1
N232	ASB-U	0	0	0	0	0	0	0	0	0	0	1	1	1	1	1	1	1	1	0	0	1	1	0	0	1	1	1	2	1	0	0	0	1	0	0	0	0	0	0	0	0	0	0	0	0	0	0	1
N241	ASB-U	0	0	0	0	0	0	0	0	0	0	1	1	1	1	1	1	1	1	0	0	1	1	0	0	1	1	1	2	1	0	1	0	0	0	0	0	0	0	0	0	0	0	1	0	0	0	0	1
N243	ASB-U	0	0	0	0	0	0	0	0	0	0	1	1	1	1	1	1	1	1	0	0	1	1	0	0	1	1	1	2	1	0	0	0	1	0	0	0	0	0	0	0	0	0	0	0	0	0	0	1
N246	ASB-U	0	0	0	0	0	0	0	0	0	0	1	1	1	1	1	1	1	1	0	0	1	1	0	0	1	1	1	2	1	0	0	0	1	0	0	0	0	0	0	0	0	0	1	0	0	0	0	1
N249	ASB-U	0	0	0	0	0	0	0	0	0	0	1	1	1	1	1	1	1	1	0	0	1	1	0	0	1	1	1	2	1	0	0	0	1	0	0	1	0	0	0	0	0	0	0	0	0	0	0	1
N29	ASB-U	0	1	0	0	0	0	1	0	0	1	1	1	1	1	1	1	1	1	0	0	1	1	0	0	1	1	1	2	1	1	0	0	1	0	0	0	0	0	0	0	1	0	0	0	0	0	0	1
N42	ASB-U	0	0	0	0	0	0	1	0	0	1	1	1	1	1	1	1	1	1	0	0	1	1	0	0	0	1	1	2	1	0	0	0	1	0	0	0	0	0	0	0	0	0	1	0	0	0	0	1
N45	ASB-U	0	0	0	0	0	0	1	0	0	1	1	1	1	1	1	1	1	1	0	0	1	1	0	0	1	1	1	2	1	1	0	0	1	0	0	0	0	0	0	0	0	0	1	0	0	0	0	1
N54	ASB-U	0	0	0	0	0	0	0	0	0	0	1	1	1	1	1	1	1	1	0	0	1	1	1	0	1	1	1	2	1	0	0	0	1	0	0	0	0	0	0	0	0	0	0	0	0	0	1	1
N57	ASB-U	0	0	0	0	0	0	1	0	0	1	1	1	1	1	1	1	1	1	0	0	1	1	0	0	1	1	1	2	1	0	0	0	1	0	0	0	0	0	0	0	0	0	1	0	0	0	0	1
N59	ASB-U	0	0	0	0	0	0	0	1	0	0	1	1	1	1	1	1	1	1	0	0	1	1	0	0	1	1	1	2	1	0	0	0	1	0	0	0	0	0	0	0	0	0	0	0	0	0	0	1
N60	ASB-U	0	0	0	0	0	0	0	0	0	0	1	1	1	1	1	1	1	1	0	0	1	1	0	0	1	1	1	2	1	0	1	0	0	0	0	0	0	0	0	0	0	0	0	0	0	0	0	1
N66	ASB-U	0	0	0	0	0	0	0	0	0	1	1	1	1	1	1	1	1	1	0	1	1	1	0	0	1	1	1	2	1	0	0	0	1	0	0	0	1	0	0	0	0	0	0	0	0	0	0	1
N70	ASB-U	0	0	0	0	0	0	1	0	0	1	1	1	1	1	1	1	1	1	0	0	1	1	0	0	1	1	1	2	1	0	0	0	1	0	0	0	0	0	0	0	0	0	1	0	1	0	0	1
N72	ASB-U	0	0	0	0	0	0	0	0	0	0	1	1	1	1	1	1	1	1	0	1	1	1	1	0	1	1	1	2	1	1	1	0	0	0	0	0	0	0	0	0	0	0	0	0	0	0	0	1
N91	ASB-U	0	0	0	0	0	0	0	0	0	0	1	1	1	1	1	1	1	1	0	0	1	1	0	0	1	1	1	2	1	0	0	0	1	0	0	0	0	0	0	0	0	0	1	0	0	0	0	1
N93	ASB-U	0	0	0	0	0	0	0	0	1	0	1	1	1	1	1	1	1	1	0	0	1	1	0	0	1	1	1	2	1	0	0	0	1	0	0	0	0	0	0	0	0	0	0	0	0	0	0	1
N94	ASB-U	0	0	0	0	0	0	0	0	0	0	1	1	1	1	1	0	1	1	0	0	1	1	0	0	1	1	1	2	1	0	0	0	1	0	0	0	1	0	0	0	0	0	1	0	0	0	0	1
N96	ASB-U	0	0	0	0	0	0	0	0	0	0	1	1	1	1	1	1	1	1	0	0	1	1	0	0	1	1	1	2	1	0	0	0	1	0	0	0	0	0	0	0	0	0	0	0	0	0	0	1
Y101	UTI-U	0	0	0	0	0	0	0	0	0	0	1	1	1	1	1	1	1	1	0	0	1	1	0	0	1	1	1	2	1	0	0	0	1	0	0	0	0	0	0	0	0	0	1	0	0	0	0	1
Y139	UTI-U	0	0	0	0	0	0	1	0	0	1	1	1	1	1	1	1	1	1	0	0	1	1	0	0	1	1	1	2	1	0	1	0	0	0	0	0	0	0	0	0	0	0	1	0	0	0	0	1
Y150	UTI-U	0	0	0	0	0	0	0	0	0	0	1	0	1	1	1	1	1	1	0	0	1	1	0	0	1	1	1	2	1	0	0	0	1	0	0	0	0	0	0	0	0	0	0	0	0	0	0	1
Y167	UTI-U	0	0	0	0	0	0	0	0	0	0	1	1	1	1	1	1	1	1	0	0	1	1	0	0	1	1	1	2	1	0	0	0	1	0	0	0	0	0	0	0	0	0	0	0	0	0	0	1
Y213	UTI-U	0	0	0	0	0	0	0	0	0	0	1	1	1	1	1	1	1	0	0	0	1	1	0	0	1	1	1	2	1	0	0	0	1	0	0	0	0	0	0	0	0	0	1	0	0	0	0	1
Y231	UTI-U	0	0	0	0	0	0	0	0	0	0	1	1	1	1	1	1	1	1	0	0	1	1	0	0	1	1	1	2	1	0	1	0	0	0	0	0	0	0	0	0	0	0	0	0	0	0	0	1
Y247	UTI-U	0	0	0	0	0	0	0	0	0	0	1	1	1	1	1	1	1	1	0	0	1	1	0	0	1	1	1	2	1	0	1	0	0	0	0	1	0	0	0	0	0	0	0	0	0	0	0	1
Y251	UTI-U	0	0	0	0	0	0	0	0	1	0	1	1	0	1	1	1	1	1	0	0	1	1	0	0	1	1	1	2	1	0	0	0	1	0	0	0	0	0	0	0	0	0	0	0	0	0	0	1
Y262	UTI-U	0	0	0	0	0	0	0	0	0	0	1	1	1	1	1	1	1	1	0	0	1	1	0	0	1	1	1	2	1	0	0	0	1	0	0	0	0	0	0	0	0	0	0	0	0	0	0	1
Y272	UTI-U	0	0	0	0	0	0	1	0	0	1	1	1	1	1	1	1	1	0	0	0	1	1	0	0	1	1	1	2	1	0	0	0	1	0	0	1	0	0	0	0	0	0	1	0	0	0	0	1
Y280	UTI-U	0	0	0	0	0	0	0	0	1	0	1	1	1	1	1	1	1	1	0	0	1	1	0	0	1	1	1	2	1	0	0	0	1	0	0	0	0	0	0	0	0	0	0	0	0	0	0	1
Y288	UTI-U	0	0	0	1	1	0	0	0	0	2	1	1	1	1	1	1	1	1	0	1	1	1	0	0	1	1	1	2	1	0	0	1	1	0	0	0	0	0	0	0	0	0	1	0	0	0	0	1
Y302	UTI-U	0	0	0	0	0	0	0	0	0	0	1	1	1	1	1	1	1	0	0	0	1	1	0	0	1	1	1	2	1	0	0	0	1	0	0	0	0	0	0	0	0	0	1	0	0	0	0	1
Y303	UTI-U	0	0	0	0	0	0	0	0	0	0	1	1	0	1	1	1	1	1	0	0	1	1	0	0	1	1	1	2	1	0	0	0	1	0	0	0	1	0	0	0	0	0	1	0	0	0	0	1
Y316	UTI-U	0	0	0	0	0	0	0	0	0	0	1	1	1	1	1	1	1	1	0	0	1	1	0	0	1	1	1	2	1	0	0	0	1	0	0	1	0	0	0	0	0	0	1	0	0	0	0	1
Y33	UTI-U	0	0	0	0	0	0	0	0	0	0	1	1	1	1	1	1	1	1	0	0	1	1	0	0	1	1	1	2	1	0	0	0	1	0	0	0	0	0	0	0	0	0	1	0	0	0	0	1
Y349	UTI-U	0	0	0	0	0	0	0	0	0	0	1	1	1	1	1	1	1	1	0	0	1	1	0	0	1	1	1	2	1	0	0	0	1	0	0	0	1	0	0	0	0	0	1	0	0	0	0	1
Y361	UTI-U	0	0	0	0	0	0	0	0	1	0	1	1	1	1	1	1	1	1	0	0	1	1	0	0	1	1	1	2	1	0	0	0	1	0	0	1	0	0	0	0	0	0	2	0	0	0	0	1
Y362	UTI-U	0	0	0	0	0	0	0	0	0	0	1	1	1	1	1	1	1	1	0	0	1	1	0	0	1	1	1	2	1	0	0	0	1	0	0	0	0	0	0	0	0	0	0	0	0	0	0	1
Y372	UTI-U	0	0	0	0	0	0	0	0	0	0	1	1	1	1	1	1	1	1	0	0	1	1	0	0	1	1	1	2	1	0	0	0	1	0	0	0	0	0	0	0	0	1	0	0	0	0	0	1
Y373	UTI-U	0	0	0	0	0	0	1	0	1	1	1	1	1	1	1	1	1	1	0	0	1	1	0	0	1	1	1	2	1	0	0	0	1	0	0	1	0	0	0	0	0	0	0	0	0	0	0	1
Y377	UTI-U	0	0	0	0	0	0	0	0	0	0	1	1	1	1	1	1	1	1	0	0	1	1	0	0	1	1	1	2	1	0	1	0	0	0	0	0	0	0	0	0	0	0	0	0	0	0	0	1
Y411	UTI-U	0	0	0	0	0	0	0	0	0	0	1	1	1	1	1	1	1	1	0	0	1	1	0	0	1	1	1	2	1	0	0	0	1	0	0	0	0	0	0	0	0	0	0	0	0	0	0	1
Y426	UTI-U	0	1	0	0	0	0	0	0	0	1	1	1	1	1	0	1	1	1	0	0	1	1	0	1	1	1	1	2	1	0	0	0	1	0	0	0	0	0	1	0	0	0	0	0	0	0	0	1
Y432	UTI-U	0	0	0	0	0	0	1	0	0	1	1	1	0	1	1	1	1	1	0	0	1	1	0	0	1	1	1	2	1	0	0	0	1	0	0	0	0	0	0	0	0	0	1	0	0	0	0	1
Y441	UTI-U	0	0	0	0	0	0	1	0	1	1	1	1	1	1	1	1	1	1	0	0	1	1	0	0	1	1	1	2	1	0	0	0	1	0	0	1	0	0	0	0	0	0	1	0	0	0	0	1
Y446	UTI-U	0	0	0	0	0	0	0	0	0	1	1	1	1	1	1	1	1	1	0	0	1	1	0	0	1	1	1	2	1	0	1	0	0	0	0	0	1	0	0	0	0	0	1	0	0	0	0	1
Y452	UTI-U	0	0	0	0	0	0	0	0	0	0	1	1	1	1	1	1	1	1	0	0	1	1	0	0	1	1	1	2	1	0	0	0	1	0	0	0	0	0	0	0	0	0	1	0	0	0	0	1
Y491	UTI-U	0	0	0	0	0	0	0	0	0	0	1	1	1	1	0	0	1	1	0	0	1	1	0	0	1	1	1	2	1	0	0	0	1	0	0	0	0	0	0	0	0	0	1	0	0	0	0	1
Y529	UTI-U	0	0	0	0	0	0	1	0	1	1	1	1	1	1	1	1	1	1	0	0	1	1	0	0	1	1	1	2	1	0	0	0	1	0	0	1	0	0	0	0	0	0	1	0	0	0	0	1
Y554	UTI-U	0	0	0	0	0	0	0	0	0	0	1	1	1	1	1	1	1	1	0	0	1	1	0	0	1	1	1	2	1	0	0	0	1	0	0	0	0	0	0	0	0	0	0	0	0	0	0	1
Y562	UTI-U	0	0	0	0	0	0	0	1	0	0	1	1	1	1	1	1	0	1	0	0	1	1	0	0	1	1	1	2	1	0	0	0	1	0	0	0	0	0	0	0	0	0	1	0	0	0	0	1
Y584	UTI-U	0	0	0	0	0	0	1	0	0	1	1	1	1	1	1	1	1	1	0	0	1	1	0	0	1	1	1	2	1	0	0	0	1	0	0	1	0	0	0	0	0	0	1	0	0	0	0	1
Y623	UTI-U	0	0	0	0	0	0	0	0	0	0	1	1	1	1	1	1	1	1	0	0	1	1	0	0	1	1	1	2	1	0	0	0	1	0	0	0	0	0	0	0	0	0	0	0	0	0	0	1
Y629	UTI-U	0	0	0	0	0	0	0	0	0	0	1	1	1	1	1	1	1	1	0	0	1	1	0	0	0	1	1	2	1	0	0	0	1	0	0	0	0	0	0	0	0	0	1	0	0	0	0	1
Y630	UTI-U	0	0	0	1	0	0	0	1	0	1	1	1	1	1	0	1	1	1	0	0	1	1	0	0	1	1	1	2	1	0	0	0	1	0	0	0	0	0	0	0	0	0	1	0	0	0	0	1
Y65	UTI-U	0	0	0	0	0	0	0	0	0	0	1	1	1	1	1	1	1	1	0	0	1	1	0	0	1	1	1	2	1	0	0	0	1	0	0	0	0	0	0	0	0	0	0	0	0	0	0	1
Y67	UTI-U	0	0	0	0	0	0	1	0	0	1	1	1	1	1	1	1	1	1	0	0	1	1	0	0	1	1	1	2	1	0	0	0	1	0	0	0	0	0	0	0	0	0	1	0	0	0	0	1
YS113	UTI-U	0	0	0	0	0	0	1	0	0	1	1	1	1	1	1	1	1	1	0	0	1	1	0	0	1	1	1	2	1	1	0	0	1	0	0	0	0	0	0	0	0	0	0	0	0	0	0	1
YS125	UTI-U	0	0	0	0	0	0	1	0	0	1	1	1	1	1	1	1	1	1	0	0	1	1	0	0	1	1	1	2	1	0	0	0	1	0	0	0	0	0	0	0	0	0	1	0	0	0	0	1
YS133	UTI-U	0	0	0	0	0	0	0	0	0	0	1	1	1	1	1	1	1	1	0	0	1	1	0	0	1	1	1	2	1	0	0	0	1	0	0	0	1	0	0	0	0	0	1	0	0	0	0	1
YS14	UTI-U	1	0	0	0	0	1	1	0	0	2	1	1	1	1	1	1	1	1	1	1	1	1	0	0	1	1	1	2	1	0	0	0	1	0	0	0	0	0	1	0	0	0	0	0	0	1	0	1
YS150	UTI-U	0	0	0	0	0	0	0	1	0	0	1	1	1	1	1	1	1	1	0	0	1	1	0	0	1	1	1	2	1	0	0	0	1	0	0	0	0	0	0	0	0	0	0	0	0	0	0	1
YS164	UTI-U	0	1	1	0	0	0	0	0	0	0	1	1	1	1	1	1	1	1	0	0	1	1	0	0	1	1	1	2	1	1	0	0	1	0	0	0	0	0	0	0	1	0	0	0	0	0	0	1
YS1	UTI-U	0	0	0	0	0	0	0	0	1	0	1	1	0	1	1	1	1	1	0	0	1	1	0	0	1	1	1	2	1	0	0	0	1	0	0	0	0	0	0	0	0	0	0	0	0	0	0	1
YS39	UTI-U	0	0	0	0	0	0	0	0	0	0	1	1	0	1	1	1	1	1	0	0	1	1	0	0	1	1	1	2	1	1	0	0	1	0	0	0	0	0	0	0	0	0	0	0	0	0	0	1
YS43	UTI-U	0	0	0	0	0	0	1	0	0	1	1	1	0	1	1	1	1	1	0	0	1	1	0	0	1	1	1	2	1	0	0	0	1	0	0	0	0	0	0	0	0	0	1	0	0	0	0	1
YS68	UTI-U	0	0	0	1	0	0	0	0	0	0	1	1	1	1	1	1	1	1	0	1	1	1	0	0	1	1	1	2	1	0	0	0	1	0	0	0	1	0	0	0	0	0	0	1	0	0	0	1
YS83	UTI-U	0	0	0	0	0	0	1	0	0	1	1	1	1	1	1	0	1	1	0	0	1	1	0	0	1	1	1	2	1	0	0	0	0	0	1	0	1	0	0	0	0	0	0	0	0	0	0	1
YS96	UTI-U	0	0	0	0	0	0	1	0	1	1	1	1	1	1	1	1	1	1	0	0	1	1	0	0	1	1	1	2	1	0	0	0	1	0	0	0	0	0	0	0	0	0	1	0	0	0	0	1
[truncated: 88 more columns]
