# Supplementary material for: Comparison of antibiotic resistance and molecular characteristics of Escherichia coli isolated from patients with UTI, ASB, and uropathic bloodstream infection
Source: Front Med (Lausanne). 2025 Dec 9;12:1678401. doi: 10.3389/fmed.2025.1678401 (PMC12722795; doi:10.3389/fmed.2025.1678401)
Supplement: Supplementary file 3 [file Table_3.xlsx]

## Sheet: Sheet1
Strain	groups	Phylogroup	ST
B107	BSI-B	B2	1193
B10	BSI-B	B2	95
B112	BSI-B	B2	95
B115	BSI-B	B2	1193
B123	BSI-B	B2	95
B12	BSI-B	B1	1125
B136	BSI-B	D	69
B142	BSI-B	B2	1193
B143	BSI-B	F	62
B164	BSI-B	B2	131
B165	BSI-B	B2	131
B172	BSI-B	D	69
B174	BSI-B	B1	162
B175	BSI-B	B2	73
B188	BSI-B	B1	3076
B194	BSI-B	B2	73
B19	BSI-B	B2	95
B205	BSI-B	B2	1193
B218	BSI-B	B1	58
B220	BSI-B	B2	73
B222	BSI-B	B2	95
B233	BSI-B	B2	73
B250	BSI-B	A	744
B26	BSI-B	B2	95
B271	BSI-B	F	457
B275	BSI-B	D	69
B278	BSI-B	B2	83
B285	BSI-B	B2	-
B295	BSI-B	B1	1589
B2	BSI-B	D	8418
B300	BSI-B	B2	1193
B305	BSI-B	B2	131
B306	BSI-B	B2	131
B308	BSI-B	B2	1193
B314	BSI-B	A	1972
B315	BSI-B	D	69
B31	BSI-B	B2	131
B322	BSI-B	B2	131
B329	BSI-B	B2	131
B35	BSI-B	B2	12
B40	BSI-B	B2	131
B46	BSI-B	D	69
B47	BSI-B	B2	1193
B48	BSI-B	D	69
B51	BSI-B	B2	1193
B63	BSI-B	B2	131
B69	BSI-B	B2	1531
B89	BSI-B	B2	131
B98	BSI-B	B2	73
B9	BSI-B	B1	58
N100	ASB-U	B1	155
N102	ASB-U	B1	14922
N103	ASB-U	B1	58
N110	ASB-U	A	93
N117	ASB-U	B2	1193
N120	ASB-U	B2	4456
N129	ASB-U	A	93
N130	ASB-U	E	2162
N132	ASB-U	B1	58
N138	ASB-U	B2	1193
N141	ASB-U	B1	1136
N156	ASB-U	B2	131
N15	ASB-U	B2	1193
N169	ASB-U	B2	1193
N16	ASB-U	A	10
N176	ASB-U	B2	1193
N177	ASB-U	A	206
N183	ASB-U	B2	1193
N186	ASB-U	B2	131
N190	ASB-U	B2	1193
N191	ASB-U	B2	1193
N192	ASB-U	B2	73
N197	ASB-U	F	648
N198	ASB-U	D	69
N199	ASB-U	B1	58
N201	ASB-U	B2	1193
N202	ASB-U	D	69
N210	ASB-U	B2	1193
N224	ASB-U	B2	131
N229	ASB-U	A	167
N22	ASB-U	D	1177
N232	ASB-U	B2	1193
N241	ASB-U	D	69
N243	ASB-U	B2	1193
N246	ASB-U	B2	131
N249	ASB-U	B2	1193
N29	ASB-U	B2	131
N42	ASB-U	B2	131
N45	ASB-U	D	1177
N54	ASB-U	B1	58
N57	ASB-U	B2	1193
N59	ASB-U	A	43
N60	ASB-U	D	69
N66	ASB-U	B1	14922
N70	ASB-U	A	10
N72	ASB-U	D	69
N91	ASB-U	A	10
N93	ASB-U	B2	12
N94	ASB-U	B2	1193
N96	ASB-U	B2	1193
Y101	UTI-U	B2	131
Y139	UTI-U	D	69
Y150	UTI-U	B2	1193
Y167	UTI-U	B2	95
Y213	UTI-U	B2	73
Y231	UTI-U	D	69
Y247	UTI-U	D	69
Y251	UTI-U	B2	12
Y262	UTI-U	A	10
Y272	UTI-U	B2	131
Y280	UTI-U	B2	95
Y288	UTI-U	F	648
Y302	UTI-U	B2	73
Y303	UTI-U	B2	131
Y316	UTI-U	B2	1193
Y33	UTI-U	B2	1193
Y349	UTI-U	B2	1193
Y361	UTI-U	B2	131
Y362	UTI-U	B2	1193
Y372	UTI-U	B1	453
Y373	UTI-U	B2	1193
Y377	UTI-U	D	69
Y411	UTI-U	A	-
Y426	UTI-U	B1	2179
Y432	UTI-U	B2	131
Y441	UTI-U	B2	131
Y446	UTI-U	D	69
Y452	UTI-U	D	38
Y491	UTI-U	F	62
Y529	UTI-U	B2	131
Y554	UTI-U	B2	73
Y562	UTI-U	A	167
Y584	UTI-U	B2	131
Y623	UTI-U	B2	1193
Y629	UTI-U	B2	131
Y630	UTI-U	D	38
Y65	UTI-U	A	10
Y67	UTI-U	B2	1193
YS113	UTI-U	D	1177
YS125	UTI-U	B2	1193
YS133	UTI-U	B2	1193
YS14	UTI-U	B1	162
YS150	UTI-U	A	10
YS164	UTI-U	B2	131
YS1	UTI-U	B2	12
YS39	UTI-U	B2	73
YS43	UTI-U	B2	131
YS68	UTI-U	B1	162
YS83	UTI-U	D	405
YS96	UTI-U	B2	998
